# Supplementary material for: Genome-wide association mapping of seed oligosaccharides in chickpea
Source: Front Plant Sci. 2022 Oct 24;13:1024543. doi: 10.3389/fpls.2022.1024543 (PMC9638045; doi:10.3389/fpls.2022.1024543)
Supplement: Supplementary file 1 [file Table_1.xls]

## Sheet: Sugar profiles
S.No	Accession number	Origin	Chickpea	Sucrose	Raffinose	Ciceritol	Stachyose	Total sugars
						mg g-1
1	ICC 67	India	Desi	17.2742	7.44849	47.5436	48.336	120.602
2	ICC 95	India	Desi	22.2662	5.46751	48.019	48.5737	124.326
3	ICC 283	India	Desi	14.1046	5.07132	45.5626	25.3566	90.0951
4	ICC 440	India	Desi	18.859	6.97306	56.6561	48.6529	131.141
5	ICC 456	India	Desi	8.47861	3.96197	35.103	29.5563	77.0998
6	ICC 506	India	Desi	7.76545	4.27892	31.0618	31.8542	74.9604
7	ICC 637	India	Desi	18.9382	7.36926	41.1252	54.1997	121.632
8	ICC 708	India	Desi	23.5341	4.27892	47.7813	35.0238	110.618
9	ICC 762	India	Desi	23.9303	5.70523	59.4295	41.8384	130.903
10	ICC 791	India	Desi	7.36926	1.90174	33.7559	18.1458	61.1727
11	ICC 867	India	Desi	19.1759	7.84469	46.1173	40.2536	113.391
12	ICC 1052	Pakistan	Desi	30.1109	8.63708	55.1506	45.0079	138.906
13	ICC 1083	Iran	Desi	23.6926	6.18067	36.9255	48.019	114.818
14	ICC 1098	Iran	Desi	31.6957	6.81458	49.3661	15.2139	103.09
15	ICC 1161	Pakistan	Desi	17.2742	4.75436	49.2868	41.4422	112.758
16	ICC 1164	Nigeria	Desi	14.1046	3.80349	27.813	30.9033	76.6244
17	ICC 1180	India	Desi	28.2884	8.47861	51.7433	53.4073	141.918
18	ICC 1194	India	Desi	21.3946	5.22979	52.3772	55.7845	134.786
19	ICC 1205	India	Desi	31.3788	6.10143	38.6688	57.6862	133.835
20	ICC 1230	India	Desi	5.07132	4.75436	22.7417	19.3344	51.9017
21	ICC 1356	India	Desi	38.3518	4.8336	50.4754	47.7021	141.363
22	ICC 1392	India	Desi	36.6878	2.85261	44.7702	21.5531	105.864
23	ICC 1397	India	Desi	16.3233	2.2187	31.9334	30.0317	80.5071
24	ICC 1398	India	Desi	22.9002	2.69414	23.0586	26.149	74.8019
25	ICC 1422	India	Desi	24.4849	3.56577	36.767	27.496	92.3138
26	ICC 1431	India	Desi	19.8891	0.950872	38.5895	23.4548	82.8843
27	ICC 1510	India	Desi	18.3043	2.37718	27.1791	23.9303	71.7908
28	ICC 1710	India	Desi	26.9414	2.69414	68.859	29.6355	128.13
29	ICC 1715	India	Desi	25.0396	4.4374	64.5008	47.4643	141.442
30	ICC 1882	India	Desi	17.9873	1.34707	30.5071	18.225	68.0666
31	ICC 1915	India	Desi	16.4025	7.44849	29.0808	30.0317	82.9635
32	ICC 1923	India	Desi	25.0396	3.24881	47.3851	50.1585	125.832
33	ICC 2065	India	Desi	21.3946	2.06022	29.9525	20.1268	73.5341
34	ICC 2072	India	Desi	34.3106	2.29794	27.3376	2.93185	66.878
35	ICC 2210	Algeria	Desi	17.5911	1.98098	40.729	26.149	86.4501
36	ICC 2242	India	Desi	12.9952	1.26783	36.2916	9.98415	60.5388
37	ICC 2263	Iran	Desi	22.9794	1.90174	41.5214	17.2742	83.6767
38	ICC 2277	Iran	Kabuli	23.7718	4.0412	61.8067	28.2884	117.908
39	ICC 2507	Iran	Desi	25.5151	2.69414	35.4992	10.5388	74.2472
40	ICC 2580	Iran	Desi	29.2393	4.0412	36.0539	17.1949	86.5293
41	ICC 2629	Iran	Desi	17.0365	1.03011	30.6656	14.9762	63.7084
42	ICC 2720	Iran	Desi	23.1379	6.73534	74.4057	36.8463	141.125
43	ICC 2884	Iran	Desi	23.1379	3.24881	28.3677	26.9414	81.6957
44	ICC 2919	Iran	Desi	19.6513	2.69414	19.5721	10.3803	52.2979
45	ICC 2969	Iran	Desi	12.7575	1.10935	32.5674	13.0745	59.5087
46	ICC 2990	Iran	Desi	31.458	11.0935	18.9382	23.2171	84.7068
47	ICC 3218	Iran	Desi	24.8019	14.4216	23.6926	18.3043	81.2203
48	ICC 3230	Iran	Desi	22.8209	0.633914	32.0127	18.7797	74.2472
49	ICC 3325	Cyprus	Desi	12.916	3.24881	13.3914	11.1727	40.729
50	ICC 3362	Iran	Desi	25.5943	3.09033	36.767	20.4437	85.8954
51	ICC 3421	Israel	Kabuli	15.3724	0.950872	26.2282	18.3835	60.935
52	ICC 3512	Iran	Desi	35.9746	2.69414	54.6751	25.4358	118.78
53	ICC 3631	Iran	Desi	25.7528	0.713154	39.6197	18.3835	84.4691
54	ICC 3761	Iran	Desi	5.94295	0.792393	6.41838	7.84469	20.9984
55	ICC 3776	Iran	Desi	14.7385	0.950872	20.3645	15.6101	51.664
56	ICC 3946	Iran	Desi	29.5563	3.56577	51.2678	36.4501	120.84
57	ICC 4182	Iran	Desi	19.8891	5.22979	53.2488	33.439	111.807
58	ICC 4418	Iran	Desi	24.4849	4.99208	38.1933	19.0967	86.767
59	ICC 4463	Iran	Desi	28.6846	3.48653	29.0016	33.3597	94.5325
60	ICC 4495	Turkey	Desi	20.6022	5.86371	41.9968	40.1743	108.637
61	ICC 4533	India	Desi	23.6926	3.72425	39.3027	29.794	96.5135
62	ICC 4567	India	Desi	21.3154	2.93185	24.9604	33.3597	82.5674
63	ICC 4593	India	Desi	38.0349	2.29794	41.046	59.4295	140.808
64	ICC 4639	India	Desi	19.9683	9.50872	6.81458	46.4342	82.7258
65	ICC 4657	India	Desi	34.7861	4.99208	79.3185	43.2647	162.361
66	ICC 4814	Mexico	Desi	22.8209	8.08241	40.5705	37.3217	108.796
67	ICC 4841	India	Kabuli	18.225	2.6149	23.1379	25.0396	69.0174
68	ICC 4872	India	Intermediate	16.2441	7.21078	15.0555	21.4739	59.9842
69	ICC 4918	Iran	Desi	26.7829	1.58479	48.9699	34.4691	111.807
70	ICC 5135	Morocco	Desi	18.9382	2.29794	20.1268	22.9794	64.3423
71	ICC 5337	India	Kabuli	28.6054	3.88273	39.065	25.6735	97.2266
72	ICC 5383	India	Desi	23.1379	6.57686	51.9017	33.7559	115.372
73	ICC 5434	India	Desi	14.1046	0.871632	27.496	15.0555	57.5277
74	ICC 5504	India	Desi	25.3566	3.64501	31.9334	28.0507	88.9857
75	ICC 5613	India	Desi	17.2742	1.42631	29.9525	19.3344	67.9873
76	ICC 5639	India	Desi	27.1791	3.48653	51.5055	32.0127	114.184
77	ICC 5845	India	Desi	12.599	5.94295	20.523	18.3043	57.3693
78	ICC 5878	India	Desi	26.5452	4.99208	48.8114	35.3407	115.689
79	ICC 5879	India	Intermediate	23.9303	11.7274	31.775	22.5832	90.0158
80	ICC 6263	Russia & CISs	Kabuli	5.70523	0.158479	10.0634	7.44849	23.3756
81	ICC 6279	India	Desi	17.9873	6.57686	30.5864	31.8542	87.0048
82	ICC 6293	Italy	Desi	14.4216	5.86371	25.5151	22.9794	68.7797
83	ICC 6306	Russia & CISs	Desi	9.03328	2.45642	11.8067	8.24089	31.5372
84	ICC 6537	Iran	Desi	24.0095	10.6181	31.775	24.0887	90.4913
85	ICC 6571	Iran	Desi	12.5198	3.32805	21.7908	18.7797	56.4184
86	ICC 6579	Iran	Desi	29.3978	3.96197	4.75436	34.9445	73.0586
87	ICC 6802	Iran	Desi	24.6434	1.74326	31.9334	20.6022	78.9223
88	ICC 6811	Iran	Desi	8.16165	2.53566	17.4326	7.84469	35.9746
89	ICC 6816	Iran	Desi	11.8067	6.2599	15.4517	15.6894	49.2076
90	ICC 6874	Iran	Desi	18.859	2.2187	27.5753	32.3296	80.9826
91	ICC 6877	Iran	Desi	25.9113	4.0412	52.8526	36.6086	119.414
92	ICC 7184	Turkey	Desi	11.4897	0.792393	13.7876	13.1537	39.2235
93	ICC 7255	India	Kabuli	35.6577	3.01109	31.0618	20.8399	90.5705
94	ICC 7272	Algeria	Kabuli	30.1109	11.0935	32.4881	22.3455	96.038
95	ICC 7308	Peru	Kabuli	29.794	3.48653	38.748	29.1601	101.189
96	ICC 7315	Iran	Kabuli	28.6054	4.51664	35.42	37.084	105.626
97	ICC 7323	Russia & CISs	Intermediate	21.7116	6.6561	24.168	10.6181	63.1537
98	ICC 7441	India	Desi	23.6133	2.29794	47.3059	42.71	115.927
99	ICC 7554	Iran	Desi	29.2393	4.51664	50.1585	34.4691	118.384
100	ICC 7571	Israel	Kabuli	29.6355	9.82567	40.1743	45.4834	125.119
101	ICC 7668	Russia & CISs	Kabuli	26.9414	2.6149	36.9255	29.9525	96.4342
102	ICC 7819	Iran	Desi	17.3534	8.16165	20.6022	21.0777	67.1949
103	ICC 7867	Iran	Desi	16.9572	3.24881	13.3122	35.3407	68.859
104	ICC 8058	Iran	Kabuli	37.401	0.871632	56.1014	47.4643	141.838
105	ICC 8151	USA	Kabuli	29.6355	7.36926	32.0919	31.6957	100.792
106	ICC 8195	Pakistan	Desi	14.4216	15.1347	33.2805	20.6022	83.439
107	ICC 8261	Turkey	Kabuli	24.5642	7.36926	26.3074	36.0539	94.2948
108	ICC 8318	India	Desi	25.0396	8.16165	35.5784	45.8796	114.659
109	ICC 8350	India	Intermediate	29.794	1.50555	49.5246	34.4691	115.293
110	ICC 8384	India	Desi	23.4548	6.81458	34.7068	39.5404	104.517
111	ICC 8522	Italy	Desi	24.8811	2.53566	15.6894	23.7718	66.878
112	ICC 8607	Ethiopia	Desi	29.8732	12.3613	33.2805	19.6513	95.1664
113	ICC 8621	Ethiopia	Desi	23.2171	1.42631	29.794	22.4247	76.8621
114	ICC 8740	Afghanistan	Kabuli	23.0586	6.73534	34.3106	27.0998	91.2044
115	ICC 8855	Afghanistan	Kabuli	31.6957	7.92393	45.7211	44.2155	129.556
116	ICC 8950	India	Desi	14.58	0.871632	17.9081	15.5309	48.8906
117	ICC 9002	Iran	Desi	22.1078	7.68621	36.9255	34.0729	100.792
118	ICC 9137	Iran	Kabuli	47.7813	4.8336	71.7908	52.9319	177.338
119	ICC 9402	Iran	Kabuli	40.0158	2.85261	64.2631	26.149	133.281
120	ICC 9586	India	Desi	29.1601	3.80349	70.8399	51.9017	155.705
121	ICC 9643	Afghanistan	Desi	19.8098	2.06022	25.1189	15.1347	62.1236
122	ICC 9755	Afghanistan	Desi	16.3233	3.88273	21.4739	20.523	62.2029
123	ICC 9848	Afghanistan	Intermediate	17.5119	0.633914	16.4025	21.87	56.4184
124	ICC 9862	Afghanistan	Intermediate	22.0285	3.72425	35.5784	36.1331	97.4643
125	ICC 9895	Afghanistan	Intermediate	14.5008	3.01109	14.897	7.36926	39.7781
126	ICC 9942	India	Desi	17.0365	2.77338	29.477	20.9984	70.2853
127	ICC 10341	Turkey	Intermediate	39.2235	3.40729	45.7211	48.4945	136.846
128	ICC 10393	India	Desi	23.7718	3.72425	31.0618	57.607	116.165
129	ICC 10399	India	Desi	18.9382	3.09033	38.5103	33.0428	93.5816
130	ICC 10755	Turkey	Kabuli	23.0586	2.45642	23.2171	19.7306	68.4628
131	ICC 10885	Ethiopia	Kabuli	27.0998	2.13946	36.2916	31.458	96.9889
132	ICC 10945	India	Desi	21.5531	2.77338	29.2393	30.8241	84.3899
133	ICC 11121	India	Desi	18.0666	2.6149	27.0206	23.7718	71.4739
134	ICC 11198	India	Desi	45.4041	5.38827	58.5578	49.2076	158.558
135	ICC 11284	Russia & CISs	Desi	13.4707	2.2187	19.3344	14.8177	49.8415
136	ICC 11378	India	Desi	18.3043	3.32805	33.122	29.477	84.2314
137	ICC 11498	India	Desi	18.6212	1.50555	23.3756	15.6101	59.1125
138	ICC 11584	India	Desi	16.7987	2.2187	23.9303	18.859	61.8067
139	ICC 11627	India	Desi	20.1268	3.01109	35.7369	21.2361	80.1109
140	ICC 11664	India	Desi	16.0063	2.85261	29.794	21.3946	70.0475
141	ICC 11764	Chile	Kabuli	28.2092	2.29794	28.7639	28.3677	87.6387
142	ICC 11879	Turkey	Kabuli	30.7448	1.26783	26.149	23.3756	81.5372
143	ICC 11944	Nepal	Desi	40.4913	5.38827	70.4437	51.2678	167.591
144	ICC 12028	Mexico	Desi	26.6244	2.29794	21.7908	34.0729	84.7861
145	ICC 12037	Mexico	Kabuli	30.9033	9.66719	40.4913	26.3074	107.369
146	ICC 12155	Bangladesh	Desi	43.6609	10.4596	39.7781	18.225	112.124
147	ICC 12299	Nepal	Desi	33.2805	13.4707	45.5626	26.4659	118.78
148	ICC 12307	Myanmar	Desi	43.7401	14.1046	56.5769	25.9905	140.412
149	ICC 12328	Cyprus	Kabuli	44.2948	11.8067	58.6371	33.9144	148.653
150	ICC 12492	India	Kabuli	21.87	8.71632	35.1823	19.4136	85.1823
151	ICC 12537	Ethiopia	Desi	19.8098	7.68621	27.1791	27.5753	82.2504
152	ICC 12654	Ethiopia	Desi	54.1204	14.0254	50.3962	30.3487	148.891
153	ICC 12726	Ethiopia	Desi	16.2441	2.45642	17.6704	18.6212	54.9921
154	ICC 12824	Ethiopia	Desi	30.2694	1.42631	22.6624	29.1601	83.5182
155	ICC 12851	Ethiopia	Desi	36.8463	5.62599	62.9952	45.9588	151.426
156	ICC 12866	Ethiopia	Desi	27.0998	0.871632	18.3043	27.813	74.0887
157	ICC 12916	India	Desi	15.2932	2.85261	17.8288	18.3043	54.2789
158	ICC 12928	India	Desi	22.187	1.26783	33.439	11.6482	68.542
159	ICC 12947	India	Desi	20.8399	7.84469	35.1823	41.4422	105.309
160	ICC 13077	India	Kabuli	31.0618	6.49762	38.9065	25.3566	101.823
161	ICC 13124	India	Desi	25.5943	8.71632	27.813	23.0586	85.1823
162	ICC 13187	Iran	Kabuli	17.5911	7.21078	33.122	28.6054	86.5293
163	ICC 13219	Iran	Desi	29.0808	9.271	38.5103	22.6624	99.5246
164	ICC 13283	Iran	Kabuli	20.9192	10.4596	32.3296	30.2694	93.9778
165	ICC 13357	Iran	Kabuli	21.6323	2.45642	35.5784	36.4501	96.1173
166	ICC 13441	Iran	Kabuli	22.9794	8.8748	37.3217	26.6244	95.8003
167	ICC 13461	Iran	Kabuli	12.5198	7.68621	15.1347	20.1268	55.4675
168	ICC 13523	Iran	Kabuli	19.3344	1.26783	23.7718	16.3233	60.6973
169	ICC 13524	Iran	Desi	22.3455	11.5689	32.4089	32.8843	99.2076
170	ICC 13599	Iran	Desi	16.0856	8.39937	24.5642	29.1601	78.2092
171	ICC 13628	Iran	Kabuli	18.0666	7.36926	26.7036	26.9414	79.0808
172	ICC 13764	Iran	Kabuli	24.5642	8.8748	35.3407	33.7559	102.536
173	ICC 13816	Russia & CISs	Kabuli	3.56577	0.158479	9.03328	2.77338	15.5309
174	ICC 13863	Ethiopia	Desi	18.859	9.35024	20.3645	25.3566	73.9303
175	ICC 13892	Ethiopia	Desi	17.4326	0.713154	14.0254	17.9873	50.1585
176	ICC 14051	Ethiopia	Desi	16.878	7.76545	44.2155	37.2425	106.101
177	ICC 14077	Ethiopia	Desi	23.6926	3.56577	35.7369	41.3629	104.358
178	ICC 14098	Ethiopia	Desi	41.2044	5.86371	48.8906	57.607	153.566
179	ICC 14199	Mexico	Kabuli	18.0666	8.39937	38.5103	28.7639	93.7401
180	ICC 14402	India	Desi	14.4216	7.68621	31.6957	26.7036	80.5071
181	ICC 14595	India	Desi	22.2662	9.11252	38.1933	22.9002	92.4723
182	ICC 14669	India	Desi	28.0507	8.95404	50.5547	31.5372	119.097
183	ICC 14778	India	Desi	20.523	5.78447	6.97306	31.3788	64.6593
184	ICC 14799	India	Desi	33.9144	4.0412	90.6498	40.1743	168.78
185	ICC 14815	India	Desi	17.7496	1.98098	25.3566	23.2964	68.3835
186	ICC 14831	India	Desi	19.8891	8.71632	45.0872	38.4311	112.124
187	ICC 15264	Iran	Kabuli	29.3978	1.10935	35.5784	21.6323	87.7179
188	ICC 15294	Iran	Desi	23.2964	1.90174	29.0016	21.7116	75.9113
189	ICC 15333	Iran	Kabuli	16.0856	1.66403	17.2742	12.916	47.9398
190	ICC 15406	Morocco	Kabuli	39.6197	1.74326	32.0127	24.0887	97.4643
191	ICC 15435	Morocco	Kabuli	32.2504	1.03011	32.6466	17.1949	83.122
192	ICC 15510	Morocco	Desi	26.5452	2.77338	27.6545	13.7084	70.6815
193	ICC 15518	Morocco	Kabuli	25.4358	1.66403	35.42	27.813	90.3328
194	ICC 15567	India	Desi	17.3534	1.18859	23.0586	23.9303	65.5309
195	ICC 15606	India	Desi	21.7908	1.74326	24.4849	21.9493	69.9683
196	ICC 15610	India	Desi	24.0095	0.792393	43.3439	24.8811	93.0269
197	ICC 15612	Tanzania	Desi	19.8891	1.42631	22.187	25.7528	69.2552
198	ICC 15618	India	Desi	23.5341	2.53566	28.2092	22.9002	77.1791
199	ICC 15697	Syria	Kabuli	28.5261	2.45642	27.3376	12.4406	70.7607
200	ICC 15802	Syria	Kabuli	16.878	4.35816	25.7528	30.7448	77.7338
201	ICC 15868	India	Desi	22.3455	2.93185	28.7639	22.3455	76.3867
202	ICC 15888	India	Intermediate	23.4548	1.34707	31.5372	28.9223	85.2615
203	ICC 16207	Myanmar	Desi	18.9382	7.52773	38.8273	33.8352	99.1284
204	ICC 16261	Malawi	Desi	28.13	1.58479	40.8875	20.3645	90.9667
205	ICC 16269	Malawi	Desi	19.9683	8.79556	32.4881	34.2314	95.4834
206	ICC 16374	Malawi	Desi	36.5293	1.58479	26.2282	26.0697	90.412
207	ICC 16487	Pakistan	Desi	12.916	1.90174	22.2662	11.0143	48.0983
208	ICC 16524	Pakistan	Desi	16.878	8.47861	21.4739	28.5261	75.3566
209	ICC 16796	Portugal	Kabuli	34.7068	1.98098	35.6577	26.2282	98.5737
210	ICC 16903	India	Desi	15.8479	3.24881	21.1569	20.1268	60.3803
211	ICC 16915	India	Desi	20.6022	2.6149	28.8431	29.8732	81.9334
212	ICC 4948	India	Desi	20.1268	8.16165	39.6989	36.6086	104.596
213	ICC 4973	India	Kabuli	22.4247	1.90174	28.0507	20.2853	72.6624
214	ICC 12968	India	Kabuli	5.15055	3.40729	4.35816	3.16957	16.0856
215	ICC 15996	India	Desi	23.5341	0.950872	26.149	28.13	78.7639
